# Supplementary material for: Sasa veitchii Extract Mitigates Mycophenolate Mofetil-Induced Human Palatal Cell Proliferation Inhibition by Downregulating microRNA-4680-3p
Source: Plants (Basel). 2025 Apr 7;14(7):1150. doi: 10.3390/plants14071150 (PMC11991523; doi:10.3390/plants14071150)
Supplement: Supplementary file 1 [file plants-14-01150-s001.zip]

Archive with 1 entries (1 files):
- plants-3527467-supplementary.pdf
